# Supplementary material for: Real-World Use of Control-IQ Technology Is Associated with a Lower Rate of Severe Hypoglycemia and Diabetic Ketoacidosis Than Historical Data: Results of the Control-IQ Observational (CLIO) Prospective Study
Source: Diabetes Technol Ther. 2024 Jan 5;26(1):24–32. doi: 10.1089/dia.2023.0341 (PMC10794820; doi:10.1089/dia.2023.0341)
Supplement: Supplemental data [file Suppl_Data.zip]

Archive with 5 entries (5 files):
- SupplementalMaterialAdditionalPowerAnalysisDetails.pdf
- SupplementalMaterialSurveyBaseline.pdf
- SupplementalMaterialSurveyMonth12andPROs.pdf
- SupplementalMaterialSurveyMonth3and6andPROs.pdf
- SupplementalMaterialSurveyMonthlyAE.pdf
